# Supplementary material for: Transcription Factor RBPJL Is Able to Repress Notch Target Gene Expression but Is Non-Responsive to Notch Activation
Source: Cancers (Basel). 2021 Oct 8;13(19):5027. doi: 10.3390/cancers13195027 (PMC8508133; doi:10.3390/cancers13195027)
Supplement: Supplementary file 1 [file cancers-13-05027-s001.zip]

Archive with 1 entries (1 files):
- ijms-1395772-supplementary.pdf
